# Supplementary material for: A novel method (RIM-Deep) for enhancing imaging depth and resolution stability of deep cleared tissue in inverted confocal microscopy
Source: eLife. 2025 Apr 7;13:RP101143. doi: 10.7554/eLife.101143 (PMC11975368; doi:10.7554/eLife.101143)
Supplement: Figure 1—source data 1. [file elife-101143-fig1-data1.csv]

μM	With official adapter(XZ)											With official adapter(XY)											With RIM-Deep(XZ)											With RIM-Deep(XY)
100	10.361	14.264	15.206	12.619	15.634	11.234	14.567	12.345	15.678	13.891		3.45	4.234	2.766	3.498	2.894	3.812	3.205	3.674	2.951	3.12		10.758	10.89	8.976	6.93	12.451	7.823	9.642	8.115	10.297	8.904		5.67	3.256	2.025	2.166	3.698	4.812	1.954	3.205	2.674	3.12
500	9.63	9.37	11.654	10.364	12.594	9.123	10.568	11.23	10.892	11.684		3.28	3.694	2.955	3.287	3.597	3.402	3.518	3.245	3.331	3.409		11.88	11.418	12.87	11.204	12.593	12.731	11.956	12.309	12.045	11.872		3.598	5.27	2.016	4.57	3.22	4.012	2.874	3.502	4.257	3.731
1000	12.697	11.268	9.654	10.765	11.598	9.837	10.526	11.257	11.714	12.042		3.209	4.665	3.597	4.127	2.648	3.884	3.502	4.012	3.257	3.731		11.352	12.408	11.682	11.286	11.594	11.927	11.433	11.765	11.821	11.698		4.7	3.46	3.699	4.269	2.026	3.884	3.315	4.123	3.042	2.951
1500	14.435	14.628	14.259	12.537	11.791	9.357	12.439	10.791	11.024	14.743		3.167	3.639	2.968	2.969	2.64	3.315	3.042	2.874	3.208	3.101		9.9	11.748	10.56	10.956	10.123	11.402	10.785	10.314	10.972	10.647		3.367	2.398	3.697	4.598	5.587	4.123	3.502	2.874	4.012	3.257
2000																							11.088	9.966	12.606	9.504	10.098	9.873	11.245	10.732	10.419	10.561		2.022	2.698	2.698	3.059	3.898	2.647	3.042	2.785	3.315	3.409
2500																							10.56	11.286	10.89	11.504	10.218	9.792	11.712	10.888	11.302	10.98		5.369	3.297	4.57	3.225	4.981	4.812	3.205	4.257	3.884	4.123
3000																							10.824	11.814	11.202	12.593	10.731	11.956	11.309	12.045	10.872	11.204		3.269	2.37	5.659	4.699	2.698	4.012	3.502	2.785	4.315	3.042
3500																							9.9	10.56	10.314	10.972	9.873	10.647	10.123	10.785	11.402	10.314		2.07	4.269	3.27	2.369	3.598	3.315	2.647	3.884	4.123	3.409
4000																							8.118	9.966	9.504	8.904	10.098	9.642	8.115	7.823	10.297	8.976		2.37	3.367	4.596	3.217	4.069	3.731	3.042	4.257	3.502	3.884
4500																							10.89	10.098	8.844	10.164	9.504	11.245	10.419	10.732	9.873	10.561		3.789	3.599	4.657	5.666	4.654	4.123	4.812	3.884	4.315	4.257
5000																							10.697	11.59	12.5	10.5	11.204	11.956	12.309	11.872	12.045	11.731		2.789	3.689	2.655	4.599	5.652	3.502	4.012	3.257	4.315	3.884
